# Supplementary material for: Chemical weathering rates and controlling mechanisms of glacial catchments within different climate regimes in the Tibetan Plateau
Source: PeerJ. 2023 Jul 5;11:e15594. doi: 10.7717/peerj.15594 (PMC10329425; doi:10.7717/peerj.15594)
Supplement: File S1 — All geographical, geological, and chemical parameters. [file peerj-11-15594-s001.xlsx]

## Sheet: Sheet1
Geographic and geological parameters of the Chaiqu and Niangqu catchments
Sample	Discharge	Area	Relief amplitude	Elevation	Runoff	Annual mean temperature (AMT)	Vegetation coverage	Pure silicate rocks	Carbonate-silicate rocks
	m3/s	km2	m/km2	m	mm	℃	%	%	%
Chaique
C01	6.45	2545	0.6	5071	79.9	-2.05	54.9	53	47
C02	0.01	7.7	97.3	5084	48	-1.19	67	78.3	21.7
C03	0.03	7.3	80	5361	112.3	-2.64	23	0	100
C04	0.01	1.6	315.3	5265	56.1	-1.62	75.4	0.6	99.5
C05	0.43	104	9.7	5409	130.2	-2.65	87.7	15.9	84.1
C06	0.11	44.3	21.1	5299	77.7	-2.26	99.7	10.3	89.7
C07	0.01	25.4	28.7	4969	15	-0.27	100	18	82
C08	0.26	92.9	12.4	5202	87.3	-1.74	94.4	0	100
C09	0.7	321	4.3	5081	68.5	-1.17	95.6	19.4	80.6
C10	1.87	932	1.6	5104	63.4	-1.24	82	28.1	71.9
C11	8.39	3605	0.4	5073	73.4	-1.74	62.3	45.2	54.8
C12	8.4	3632	0.4	5071	73	-1.73	62.4	44.9	55.1
C13	8.41	3669	0.4	5068	72.3	-1.72	62.7	45	55
Niangqu
N01	0.2	67.9	17	5201	92.1	-1.09	30.1	10.7	89.3
N02	0.05	29.6	28.6	5143	57.9	-1.11	76.7	4	96
N03	0.11	23.7	43	5181	145.6	-1.19	32.2	11.6	88.4
N04	0.11	13.5	88.5	5184	266.8	-0.98	34.4	58.4	41.6
N05	0.03	2.7	494.6	5197	359.9	-1.26	22.3	58	42
N06	0.82	184	7.7	5131	141.3	-0.89	46	14.2	85.8
N07	0.24	27.1	49.4	5131	277.1	-0.63	37.2	96.9	3.1
N08	0.02	2.9	338.1	5083	191.8	-0.7	26	71.6	28.4
N09	1.17	223	6.8	5117	165.6	-0.78	46.3	24.4	75.6
N10	0.78	163	8.4	5153	151.7	-0.91	56.1	71.7	28.3
N11	0.06	6.7	143.9	5065	294.9	-0.62	46.5	100	0
N12	0.04	7.5	152.1	5079	187.9	-0.34	73.2	58.7	41.3
N13	0.06	6.5	178.4	4933	315	0.6	90.3	36.2	63.8
N14	2.86	476	3.9	5060	189.3	-0.37	56.5	46.6	53.4
N15	2.74	208	8.7	5025	415.1	-0.13	58.6	44.5	55.5
N16	2.36	234	8.8	5057	318.1	-0.46	57.2	95	5
N17	0.15	12.8	113.8	4947	375.7	0.75	31	19.3	80.7
N18	0.65	50.4	31.5	4841	406.3	0.61	54	50	50
N19	2.63	210	10.3	4994	395.6	-0.04	53.2	54	46
N20	11.84	1229	1.8	5011	303.8	-0.12	56.7	55.3	44.7
N21	2.31	177	12	4888	411.5	0.82	58.7	6.9	93.1
N22	1.78	97	21	4892	578.8	0.96	46.9	24.6	75.4
N23	19.55	1813	1.4	4931	340	0.45	60.9	49.8	50.2
The dissolved chemical composition of the Chaiqu and Niangqu catchments
Sample	Longitude	Latitude	pH	T	Na+	K+	Ca2+	Mg2+	Cl-	SO42-	HCO3-	SiO2
	Degree			℃	μmol/L
Chaiqu
C01	84.07	29.86	7.55	12.1	613.8	42.6	1169.9	202.7	185.3	395.6	2554.9	105.5
C02	84.36	29.83	7.52	10	150.5	16.6	1800.7	581.6	76.7	1357.6	2513.6	94.4
C03	84.4	29.89	7.15	1.7	189	25.3	1454.1	748.5	72.9	991	2261	81.3
C04	84.38	29.87	7.18	0.4	75.4	18.6	1410.2	538	66.8	1020.2	1606.5	66.8
C05	84.35	29.86	7.58	7.5	88.4	30.8	1241.5	174.1	89.5	319.1	2451.4	267.8
C06	84.27	29.87	7.46	9.5	47.5	25.3	1271.7	416.8	75.1	228.9	2558.5	75.4
C07	84.21	29.86	7.45	17.2	56.1	14.5	983	568.2	77.9	275.6	2284.8	126.9
C08	84.15	29.89	7.35	10.6	53.7	18.5	1221	142.9	81.9	420.3	2114	113
C09	84.16	29.87	7.58	10.8	754	36.4	1068.3	293.3	161.8	355.4	2656.7	111
C10	84.14	29.87	7.5	11.5	426.8	27.9	1238.6	181.9	119.6	398.5	2351.4	109.6
C11	84.04	29.82	7.5	11.6	493	52.7	1219.6	183.8	215.3	176.6	2571.9	129.6
C12	84.03	29.79	7.47	11.8	446.6	51.8	1127.1	250.8	213.4	159.6	2890.1	131
C13	84.07	29.71	7.96	12.7	411.9	35.2	799.9	181.1	167.9	224.7	1620	135.8
Niangqu
N01	92.92	30.56	7.77	12.3	38.7	18.1	550.4	386.5	36.6	337.4	1380.4	61.8
N02	92.91	30.56	7.73	11.6	39.4	11.1	578.2	537	39.2	343.7	1713.6	66
N03	92.91	30.53	7.98	11.7	39.8	8.3	462.6	187.3	36.6	227.5	714	43.7
N04	92.94	30.5	8.02	8.8	46.6	23	521.7	176.7	36.2	202	1118.6	61.1
N05	92.94	30.48	8.11	8	38.7	18.1	487.7	244.3	37.2	177.5	1213.8	50.7
N06	92.94	30.45	8.42	11.3	42.3	16.2	623.8	463.4	36.5	524.5	1344.7	61.1
N07	92.94	30.44	8.08	7.1	37.2	13	408.6	157.2	35.8	266.3	690.2	47.9
N08	92.93	30.43	8.23	7.2	52.9	13.7	882.2	391.6	35.5	746.2	1213.8	59.8
N09	92.92	30.42	8.46	11	45.8	16.1	565.6	333.8	37.2	325	1213.8	56.3
N10	92.92	30.42	8.38	11	61.3	13.3	506.1	214	39.7	324.7	856.8	58.4
N11	92.93	30.4	8.32	6.5	34.2	9.3	346.6	108.5	35.3	167.9	571.2	50
N12	92.96	30.38	8.29	8	35.6	9.3	324.8	137.3	35.7	183.5	595	41
N13	92.98	30.34	6.9	8.1	39.7	11.1	449.2	130.8	35.8	185.2	809.2	72.3
N14	93.05	30.29	8.29	11.5	77.1	16.5	560.2	276.5	44.2	336.8	1047.2	59.1
N15	93.05	30.28	8.24	10	43.3	14.4	371.8	145.5	38.9	153.9	797.3	50.7
N16	93.07	30.28	8.21	10.9	53.4	12.9	286.9	144.8	38.8	137.2	642.6	59.1
N17	93.09	30.26	8.23	7.5	201	15.2	208.9	148.5	104.2	121.3	618.8	56.3
N18	93.09	30.24	8.27	8.8	39.3	14.9	435.7	259.3	36.3	294.8	737.8	53.5
N19	93.12	30.23	8.05	10.6	41.9	11.2	327.5	87.4	37.5	139.3	595	57
N20	93.12	30.2	7.34	11.2	63.8	24.6	470.9	212.2	43.9	365.8	785.4	56.3
N21	93.13	30.2	7.48	10.3	66.7	17	492.2	160.9	46.7	242.3	809.2	54.9
N22	93.13	30.1	8.04	7	39.3	23.9	289.6	179.9	36.9	281.6	452.2	47.9
N23	93.08	30	7.49	11.6	82.6	19	403.2	176.6	45.3	207	833	56.3
The ration of Ca2+/Na+, Mg2+/Na+, and HCO3-/Na+
Sample	Ca2+/Na+	Mg2+/Na+	HCO3-/Na+
Chaiqu
C01	1.90604	0.33026	4.16252
C02	11.9647	3.86413	16.7014
C03	7.69364	3.96042	11.9633
C04	18.7039	7.1362	21.3077
C05	14.0376	1.96813	27.7169
C06	26.7669	8.77354	53.8534
C07	17.5187	10.1262	40.719
C08	22.7594	2.66365	39.4068
C09	1.41691	0.38898	3.52367
C10	2.90231	0.42634	5.51004
C11	2.474	0.37287	5.21713
C12	2.52393	0.56166	6.4718
C13	1.9418	0.43959	3.93258
Niangqu
N01	14.2338	9.9962	35.6986
N02	14.6918	13.6459	43.5422
N03	11.6138	4.70331	17.9261
N04	11.186	3.78755	23.9839
N05	12.5982	6.31068	31.3556
N06	14.7616	10.9668	31.8218
N07	10.9762	4.22187	18.539
N08	16.6809	7.40348	22.9501
N09	12.3439	7.28439	26.4904
N10	8.25666	3.49217	13.9791
N11	10.1264	3.17051	16.6899
N12	9.11286	3.85284	16.6966
N13	11.3182	3.29615	20.3874
N14	7.26491	3.58519	13.5808
N15	8.58601	3.36013	18.4136
N16	5.37362	2.71193	12.0376
N17	1.03913	0.73887	3.07793
N18	11.0777	6.59384	18.7586
N19	7.82144	2.08696	14.212
N20	7.38489	3.32781	12.3175
N21	7.37625	2.41091	12.1267
N22	7.37147	4.5789	11.5117
N23	4.88489	2.13936	10.0914
The end-members' chemical composition
Na+/TZ+	Ca2+/TZ+	Mg2+/TZ+	Rock types
Chaiqu
0.21883	0.20191	0.17543	Volcanic rocks
0.12944	0.40334	0.42947	Volcanic rocks
0.35904	0.15003	0.10534	Granitoids
0.07763	0.09536	0.09858	Granitoids
0.19842	0.3686	0.30376	Granitoids
0.33943	0.24046	0.12327	Granitoids
0.28166	0.29314	0.21428	Granitoids
0.12225	0.34118	0.4888	ophiolitic mélanges
0.09116	0.20479	0.50406	ophiolitic mélanges
0.21787	0.43594	0.32614	ophiolitic mélanges
0.4005	0.18306	0.05857	Volcanic rocks
0.23083	0.10147	0.11507	Volcanic rocks
0.36174	0.33126	0.08412	Volcanic rocks
0.2654	0.18414	0.07069	Volcanic rocks
0.07035	0.72424	0.1141	Clastic rocks
0.12614	0.50931	0.22169	Clastic rocks
0.06602	0.60811	0.23981	Clastic rocks
0.14236	0.49996	0.16418	Clastic rocks
0.01438	0.82554	0.11001	Clastic rocks
Niangqu
0.01552	0.39746	0.47153	metamorphic rocks
0.19013	0.2553	0.31528	metamorphic rocks
0.14175	0.13045	0.40249	metamorphic rocks
0.15753	0.44971	0.28678	metamorphic rocks
0.13224	0.09135	0.33046	metamorphic rocks
0.04461	0.08321	0.60889	metamorphic rocks
0.13235	0.50948	0.30082	metamorphic rocks
0.25546	0.29339	0.26265	metamorphic rocks
0.06215	0.04242	0.50876	metamorphic rocks
0.16231	0.32111	0.51294	metamorphic rocks
0.16255	0.47368	0.32771	metamorphic rocks
0.1352	0.44718	0.34705	metamorphic rocks
0.29642	0.21921	0.13197	Granitoids
0.42375	0.12065	0.06691	Granitoids
0.33845	0.16759	0.09327	Granitoids
0.34642	0.20152	0.10655	Granitoids
0.38572	0.13818	0.05694	Granitoids
0.39827	0.05736	0.05556	Granitoids
0.35705	0.19164	0.06585	Granitoids
0.42034	0.08105	0.05531	Granitoids
0.36806	0.25309	0.16106	Granitoids
0.35247	0.24256	0.09725	Granitoids
0.36632	0.26556	0.1228	Granitoids
0.31963	0.24831	0.14447	Granitoids
0.36005	0.23476	0.06772	Granitoids
0.08256	0.60144	0.20488	Clastic rocks
0.06965	0.54654	0.24634	Clastic rocks
0.11352	0.41806	0.31445	Clastic rocks
0.07072	0.59836	0.22501	Clastic rocks
The Monte Carlo model calculation results of Chaiqu catchment
Sample		Contri_l	Contri_d	Contri_ir	Contri_sr	Contri_p	Contri_eva	Prop_SO4	Prop_SO4_carb	Prop_SO4_sili		TDS_carb	TDS_sil		CO2_carb	CO2_sil
		%										ton km-2 a-1			104 mol km-2 a-1
C01	mean	38.5	4.81	31.09	7.38	7.18	11.04	14.75	30.24	22.43		5.9	2.54		4.17	8.17
	max	54.14	16.62	43.16	76.41	44.4	23.04	19.48	96.7	75.61		7.79	4.67		7.11	17.2
	mini	4.1	0.01	0.61	0.06	0.03	0.44	5	1.2	1.17		0.63	1.3		0.07	1.05
C02	mean	23.74	31.67	0.96	38.8	0.93	3.9	52.25	63.33	86.35		6.33	2.03		2.05	1.55
	max	40.1	42.97	6.23	89.01	7.55	6.6	54.36	98.18	99.18		9.53	4.15		4.45	9.17
	mini	0.78	4.54	0	10.68	0.01	0.32	49.81	8.93	56.8		0.59	0.77		0.17	0.04
C03	mean	19.36	55.7	4.74	15.18	1.39	3.64	40.17	68.72	65.8		18.53	2.51		5.73	3.23
	max	31.23	63.77	28.66	51.32	13.14	7	42.39	98.21	99.83		22.23	6.27		13.74	14.9
	mini	0.09	32.73	0	0.01	0	0.02	37.4	1.76	2.36		8.3	0.77		0.36	0.02
C04	mean	33.37	49.44	0.48	11.09	1.11	4.51	47.66	88.83	85.96		8.94	0.72		0.89	0.3
	max	40.2	53.53	2.85	49.69	4.62	7.34	50.02	99.51	98.83		10.08	2.34		4.12	1.72
	mini	9.83	34.81	0.01	0.18	0.01	0.07	45.4	17.66	38.22		4.75	0.29		0.05	0
C05	mean	64.96	21.59	0.94	3.34	3.64	5.54	17.09	33.67	57.46		16.48	2.44		11.01	0.7
	max	69.98	23.44	9.79	63.17	17.04	12.41	20.81	70.95	99.56		17.67	6.71		13.55	21.17
	mini	26.68	1.29	0	0	0.41	0.01	11.27	1.62	0.16		5.41	2.1		1.56	0
C06	mean	44.31	46.94	0.45	1.89	5.3	1.11	11.24	21.47	60.24		11.86	0.48		9.59	0.24
	max	46.71	48.15	2.03	8.94	8.64	3.26	12.57	26.02	96.55		12.27	0.81		10.61	1.3
	mini	39.55	43.77	0.01	0	3.45	0.01	9.67	7.27	3.07		10.83	0.36		9.01	0
C07	mean	20.53	70.38	0.41	1.5	5.19	1.99	14.76	30.06	53.05		2.06	0.13		1.51	0.04
	max	22.56	71.42	2.92	12.28	9.93	5.53	16.5	35.63	95.23		2.12	0.23		1.66	0.35
	mini	13.16	65.51	0.01	0.02	2.99	0.01	12.25	13.96	0.42		1.78	0.12		1.35	0
C08	mean	70.33	18.79	0.52	1.94	6.62	1.8	27.2	57.69	56.5		10.83	0.72		4.6	0.24
	max	72.81	20.14	3.02	15.92	9.88	6.29	29.06	65.54	99.32		11.2	1.33		5.95	1.99
	mini	61.27	13.41	0	0.02	3.97	0.01	23.91	35.08	3.43		9.13	0.6		3.65	0.01
C09	mean	28.4	7.64	45.18	5.38	3.46	9.93	13.33	37.56	13.37		4.31	2.8		2.75	10.55
	max	41.94	19.27	59.95	38.44	30.92	17.97	16.38	78.98	31.1		5.52	4.26		4.92	16.03
	mini	3.54	0.32	30.04	0.26	0.01	0.16	6.72	2.11	0.59		1.12	2.05		0.41	6.96
C10	mean	47.96	4.87	21.44	14.35	3.05	8.32	18.11	33.15	30.27		5.54	1.86		3.82	5.39
	max	65.23	15.2	35.99	81.26	26.84	15.95	22.4	97.92	80.81		7.2	3.79		6.81	14.36
	mini	2.54	0.01	0.01	0.05	0.01	0.22	11.71	0.61	2.83		0.56	0.99		0.05	0.75
C11	mean	36.13	4.94	14.77	26	9.82	8.36	4.38	17.42	6.01		5.06	2.53		4.45	9.56
	max	60.42	19.88	35.72	77.79	44.13	14.8	8.69	68.56	15.21		7.91	4.4		7.61	19.1
	mini	1.85	0.24	0.04	0.14	0.3	0.23	1.44	0.96	0.81		0.63	0.64		0.4	0.28
C12	mean	25.61	9.7	11.59	35.17	9.5	8.42	3.86	20.06	5.31		4.15	2.71		3.66	10.72
	max	49.14	25.85	33.79	78.78	49.19	14.32	6.6	76.83	48.86		7.86	4.48		7.29	19.72
	mini	0.42	0.34	0.09	0.05	0.09	1.34	1.34	0.54	0.43		0.09	0.75		0.04	0.43
C13	mean	29.35	8.4	21.05	20.16	8.24	12.79	9.68	29.77	15.02		3.27	1.97		2.49	6.29
	max	54.36	28.32	43.49	77.49	61.77	22.68	15.39	96.1	87.29		5.04	3.39		4.67	12.61
	mini	0.14	0.01	0.03	0.04	0.02	0.08	2.27	0.28	0.53		0.11	0.63		0.01	0.05
note: C = Chaiqu, Contri = contribution, Prop = Proportion, l = limestone d = dolomite, ir = igneous rock, sr = sedimentary rock, p = precipitation, eva =evaporite. carb =carbonate, sil = silicate.
The Monte Carlo model calculation results of Niangqu catchment
Sample		Contri_l	Contri_d	Contri_ir	Contri_sr	Contri_p	Contri_eva	Prop_SO4	Prop_SO4_carb	Prop_SO4_sili		TDS_carb	TDS_sil		CO2_carb	CO2_sil
		%										ton km-2 a-1			104 mol km-2 a-1
N01	mean	11.78	77.58	0.34	1.79	6.28	2.22	32.9	70.9	55.67		7.48	0.43		2.31	0.16
	max	16.58	79.15	1.22	12.45	11.89	7.6	34.39	85.68	99.41		7.89	0.74		3.34	2.1
	mini	8.11	68.62	0	0	0.05	0.01	28.96	53.68	2		6.46	0.36		0.98	0
N02	mean	0.56	92.85	0.1	0.84	3.07	2.57	28.4	59.74	52.03		5.76	0.26		2.49	0.06
	max	1.48	93.29	0.33	2.03	5.33	4.99	29.13	62.29	94.45		5.84	0.28		2.68	0.15
	mini	0.01	91.7	0.01	0.14	0.63	1.34	26.7	56.56	8.85		5.66	0.24		2.31	0.01
N03	mean	34.49	53.83	0.37	1.24	4.1	5.97	29.37	64.52	52.9		8.35	0.45		3.07	0.15
	max	39.53	55.23	1.27	14.72	14.76	12.23	32.58	80.22	99.68		8.83	0.88		4.39	1.86
	mini	30.51	41.15	0	0	0.01	0.41	24.22	41.39	0.26		7.26	0.38		1.52	0
N04	mean	40.85	44.18	1.12	3.47	6.45	3.92	24.35	51.49	52.92		16.13	1.39		8.06	0.84
	max	49.56	47.22	3.15	36.2	16.06	11.01	26.8	73.63	98.4		17.39	3.39		11.6	9.09
	mini	33.49	11.28	0	0.01	0	0	18.96	13.54	0.41		10.22	1.09		3.19	0.02
N05	mean	25.22	61.26	0.43	1.9	8.6	2.59	20.8	45.08	55.23		22.6	1.39		13	0.56
	max	31.41	63.21	2.03	18.78	15.4	9.72	22.61	52.07	99.6		24.09	2.94		16.21	4.48
	mini	21.36	48.35	0	0.01	0.07	0.01	15.89	29.4	1.56		18.54	1.12		10.41	0
N06	mean	10.3	81.13	0.4	1.77	2.63	3.76	44.13	93.67	57.97		13.57	0.67		0.91	0.27
	max	13.64	82.39	1.32	14.79	7.53	7.18	45.96	99.59	98.37		14.1	1.34		2.14	2.27
	mini	7.3	70.74	0	0.08	0	0.6	41.39	83.94	2.42		11.67	0.56		0.06	0.01
N07	mean	35.1	50.03	0.3	2.64	5.55	6.37	40.19	90.13	58.81		13.45	1.01		1.37	0.37
	max	40.65	52.08	1.07	11	15.12	12.96	43.16	97.96	99.15		14.37	1.43		2.93	1.37
	mini	30	38.84	0	0.17	0.04	0.7	34.92	77.67	3.14		11.81	0.86		0.29	0.01
N08	mean	26.91	38.82	0.3	28.25	1.37	4.36	53.76	77.59	99		15.89	3.19		3.69	0.14
	max	26.91	38.82	0.3	28.25	1.37	4.36	53.76	77.59	99		15.89	3.19		3.69	0.14
	mini	26.91	38.82	0.3	28.25	1.37	4.36	53.76	77.59	99		15.89	3.19		3.69	0.14
N09	mean	19.98	69.41	0.72	1.8	4.56	3.53	32.16	68.99	51.75		13.08	0.73		4.27	0.37
	max	24.78	71.26	1.91	22.59	12.66	9.02	34.31	85.47	99.53		13.75	1.79		7.51	4.35
	mini	13.85	49.93	0	0	0	0.01	27.91	32.96	0.11		9.96	0.59		1.62	0
N10	mean	32.38	50.91	1.3	5.52	4.17	5.71	38.65	82.73	54.74		9.21	0.84		1.61	0.64
	max	38.59	55.82	3.64	44.65	14.84	11.41	41.9	97.47	98.97		10.1	2.32		5.44	3.4
	mini	21.18	9.88	0	0.01	0	0.35	33.99	12.25	0.39		5.17	0.54		0.22	0.01
N11	mean	39.67	42.53	0.31	1.14	12.24	4.12	31.34	74.46	51.3		11.21	0.97		2.96	0.2
	max	44.35	44.76	1.27	6.53	20.6	10.74	33.85	84.83	94.85		11.92	1.24		4.3	1.29
	mini	35.04	34.03	0	0	5.4	0.06	26.31	62.22	2.69		10.34	0.89		1.68	0.01
N12	mean	28.87	53.86	0.37	1.25	10.44	5.21	33.43	78.52	56.06		7.23	0.53		1.62	0.12
	max	34.09	55.72	1.33	10.06	19.67	12.92	36.6	90.8	98.87		7.76	0.79		2.62	0.6
	mini	24.36	42.79	0	0	2.33	0.38	27.75	64.41	0.77		6.54	0.47		0.65	0.01
N13	mean	45.36	40.67	0.5	1.88	5.81	5.78	26.17	57.76	53.78		15.97	1.57		6.93	0.41
	max	51.46	42.65	1.71	17.79	17.47	13.08	29.62	73.04	99.95		17.12	2.52		9.66	4.91
	mini	40.07	25.27	0	0	0	0.02	20.37	29.2	0.92		12.82	1.37		3.84	0
N14	mean	26.08	54.71	1.06	8.09	5.26	4.8	34.43	73.4	51.49		12.94	1.25		3.57	1.49
	max	35.08	61.2	4.31	64.87	16.39	10.93	37.31	95.53	99.63		14.5	4.45		7.79	12.01
	mini	17.41	8.38	0	0.04	0	0.02	29.6	14.13	0.51		4.32	0.72		0.55	0.01
N15	mean	32.54	49.65	0.68	2.69	8.35	6.09	23.36	52.46	52.93		17.95	1.61		8.86	0.71
	max	40.28	52.56	2.41	28.87	22.26	16.09	27.11	73.59	99.68		19.78	3.58		13.43	8.41
	mini	23	28.36	0	0	0	0.01	15.62	12.57	0.86		11.89	1.27		3.95	0.01
N16	mean	20.68	57.33	1.88	3.73	8.45	7.93	23.49	53.11	50.37		10.99	1.48		5.4	0.84
	max	31.16	61.66	4.73	45.85	26.23	18.77	28.24	92.16	99.88		12.44	3.6		9.06	12.1
	mini	10.05	18.38	0	0	0.02	0.03	14.85	1.32	1.28		5.75	1.13		0.49	0
N17	mean	7.5	16.91	1.76	43.9	7.62	22.31	12.86	58.16	13.05		4.08	4.03		1.87	13.87
	max	17.32	33.75	4.79	64.15	20.91	29.59	17.26	96.8	29.62		5.92	5.25		5.05	19.49
	mini	0.76	1.26	0.02	33.22	0.02	16.1	7.11	17.27	1.35		0.65	3.46		0.06	10.1
N18	mean	17.88	69.06	0.44	2.09	6.42	4.11	37.47	82.82	56.09		24.19	1.64		4.39	0.62
	max	23.83	70.9	1.57	20.23	15.9	11.18	39.95	95.18	99.36		25.87	3.21		8.35	5.24
	mini	13.39	48.52	0	0	0.01	0.07	32.07	60.42	1.21		18.87	1.32		1.18	0.01
N19	mean	44.12	36.07	0.76	2.62	7.89	8.55	25.11	58.02	53.39		13.66	1.62		5.87	0.54
	max	51.88	38.78	2.5	25.25	27.08	18.84	30.32	95.86	99.42		15.16	2.9		9.06	7.45
	mini	36.07	12.08	0	0.01	0.01	0.02	16.84	11.26	1.29		9.29	1.36		0.39	0.01
N20	mean	27.73	47.23	2.1	11.36	2.83	8.75	43.79	85.92	74.56		15.92	2.18		1.95	1.21
	max	37.83	57.62	4.48	48.02	15.33	13.26	48.44	99.89	98.86		18.81	4.83		6.92	6.76
	mini	18.65	11.26	0	0.08	0.01	0.57	39.92	11.91	16.52		7.59	1.45		0.02	0.04
N21	mean	39.6	41.93	1.79	3.44	6.64	6.6	29.86	66.49	52.13		22.62	1.99		7.8	1.43
	max	49.77	45.74	4.23	53.17	21.13	15.04	33.85	95.32	99.84		24.93	6.77		14.57	15.7
	mini	26.42	0.44	0	0	0.02	0	23.15	11.75	0.93		9.75	1.39		0.75	0.01
N22	mean	12.84	50.29	0.02	20.79	5.63	10.43	47.96	90.91	89.57		17.36	3.85		1.47	1.09
	max	14.54	63.95	0.03	32.97	11.01	16.04	52.16	96.59	91.98		20.55	4.94		2.19	1.53
	mini	11.14	36.62	0.01	8.6	0.25	4.83	43.77	85.22	87.16		14.16	2.75		0.74	0.64
N23	mean	27.41	44.3	1.74	11.75	8.43	6.35	27.82	59.58	48.98		14.79	2.25		6.2	3.03
	max	38.93	54.18	7.04	58.29	22.96	16.03	31.59	95.22	99.01		17.66	5.69		12.43	18.83
	mini	9.69	6.9	0.01	0.01	0	0.01	20.29	7.93	1.18		5.56	1.31		0.61	0.04
note: N = Niangqu, Contri = contribution, Prop = Proportion, l = limestone d = dolomite, ir = igneous rock, sr = sedimentary rock, p = precipitation, eva =evaporite. carb =carbonate, sil = silicate.
